# Supplementary material for: Comparative Transcriptome Analysis of Gene Expression and Regulatory Characteristics Associated with Different Bolting Periods in Spinacia oleracea
Source: Genes (Basel). 2023 Dec 26;15(1):36. doi: 10.3390/genes15010036 (PMC10815260; doi:10.3390/genes15010036)
Supplement: Supplementary file 1 [file genes-15-00036-s001.zip]

Archive with 5 entries (5 files):
- Figure S1.jpg
- Figure S2.jpg
- Figure S3.jpg
- Table S1 data.xlsx
- Table S2 data.xlsx
