# Supplementary material for: Comparative Transcriptome Analysis of Gene Expression and Regulatory Characteristics Associated with Different Bolting Periods in Spinacia oleracea
Source: Genes (Basel). 2023 Dec 26;15(1):36. doi: 10.3390/genes15010036 (PMC10815260; doi:10.3390/genes15010036)
Supplement: Supplementary file 1 [file genes-15-00036-s001.zip › Table S1 data.xlsx]

## Sheet: Sheet1
Sample	Total Reads	Clean Reads	Clean Data (bp)	Q20(%)	Q30(%)	GC(%)	Uniq Mapped Reads	Mapped Reads
L4-12S3-1	47668092	23834046	7116880213	98.04	93.85	44.78	44,015,923 (92.34%)	45,891,394 (96.27%)
L4-12S3-2	57314796	28657398	8546279993	98.14	94.11	44.85	53,187,974 (92.80%)	55,944,224 (97.61%)
L4-12S3-3	42431262	21215631	6331964118	98.12	94.06	45.03	39,463,470 (93.01%)	41,208,729 (97.12%)
L4-12S4-1	54112376	27056188	8071322546	98.12	94.05	45.07	49,086,824 (90.71%)	51,915,276 (95.94%)
L4-12S4-2	45947542	22973771	6854190531	98.1	94	44.8	42,353,694 (92.18%)	44,553,839 (96.97%)
L4-12S4-3	43806716	21903358	6519740740	97.8	93.29	44.91	40,223,283 (91.82%)	42,398,359 (96.79%)
L5-12S3-1	49428600	24714300	7361047377	97.82	93.34	45.3	45,867,496 (92.80%)	48,194,530 (97.50%)
L5-12S3-2	51564286	25782143	7697812238	97.91	93.53	44.75	48,007,904 (93.10%)	50,127,115 (97.21%)
L5-12S3-3	51847588	25923794	7744631147	98.06	93.89	44.88	47,874,278 (92.34%)	50,355,084 (97.12%)
L5-12S4-1	51255328	25627664	7664455989	97.92	93.55	44.72	47,019,991 (91.74%)	49,115,413 (95.82%)
L5-12S4-2	42464704	21232352	6348618803	98.14	94.09	44.1	39,081,611 (92.03%)	40,764,643 (96.00%)
L5-12S4-3	40907210	20453605	6116638781	97.96	93.63	44.69	37,485,422 (91.64%)	39,455,024 (96.45%)
L6-12S3-1	42884246	21442123	6408838614	97.9	93.39	43.67	37,583,530 (87.64%)	39,527,587 (92.17%)
L6-12S3-3	40749088	20374544	6087926584	97.92	93.58	43.86	37,784,912 (92.73%)	39,409,578 (96.71%)
L6-12S4-1	43440676	21720338	6492488898	98.05	93.88	43.64	39,934,890 (91.93%)	41,892,418 (96.44%)
L6-12S4-2	40888198	20444099	6111367416	98	93.73	43.3	38,011,199 (92.96%)	39,763,918 (97.25%)
L6-12S4-3	48305562	24152781	7224611835	98.13	94.08	43.7	44,737,870 (92.61%)	46,755,850 (96.79%)
