# Supplementary material for: Comparative Transcriptome Analysis of Gene Expression and Regulatory Characteristics Associated with Different Bolting Periods in Spinacia oleracea
Source: Genes (Basel). 2023 Dec 26;15(1):36. doi: 10.3390/genes15010036 (PMC10815260; doi:10.3390/genes15010036)
Supplement: Supplementary file 1 [file genes-15-00036-s001.zip › Table S2 data.xlsx]

## Sheet: Sheet1
	Gene IDs	Gene symbol	Primers Sequence
	SOV6g017600-F	SpGASA1	TGGAACCTGTTGTGCTCGTT
	SOV6g017600-R		CACTTGCGTTTTCCACCGTG
	SOV4g003400-F	SpFT	CCCGGGACAACAGGTGTATC
	SOV4g003400-R		GAGTGTTGAAGTTCTGGCGC
	SOV3g046800-F	SpAP1	CGACGCTGATGTTGCTCTCA
	SOV3g046800-R		GCGCTCATACTTCTCGAGGA
	SOV1g046090-F	SpCYP86C1	TCCTACACGAAAACCCGAGC
	SOV1g046090-R		ACGACTCTAGTAACGCTGCC
	SOV1g028600-F	SpELF4	CGTCGGCAAAACATGGTGTC
	SOV1g028600-R		CCGTCTGCACCTCACTGAAG
	SOV4g058860-F	SpPAT1	GACCGTATCCTTTGAGCCCG
	SOV4g058860-R		ACCATTGCTCGGTTCATCCA
